# Supplementary material for: 1,25-Dihydroxyvitamin D3 Provides Benefits in Vitiligo Based on Modulation of CD8+ T Cell Glycolysis and Function
Source: Nutrients. 2023 Nov 6;15(21):4697. doi: 10.3390/nu15214697 (PMC10650610; doi:10.3390/nu15214697)
Supplement: Supplementary file 1 [file nutrients-15-04697-s001.zip]

Archive with 1 entries (1 files):
- nutrients-2659828-supplementary.pdf
